# Supplementary material for: Effect of Whey Protein Supplementation in Postmenopausal Women: A Systematic Review and Meta-Analysis
Source: Nutrients. 2022 Oct 10;14(19):4210. doi: 10.3390/nu14194210 (PMC9572824; doi:10.3390/nu14194210)
Supplement: Supplementary file 1 [file nutrients-14-04210-s001.zip]

Archive with 1 entries (1 files):
- nutrients-1893879-supplementary.pdf
